# Supplementary material for: Malaria prevalence in Bata district, Equatorial Guinea: a cross-sectional study
Source: Malar J. 2015 Nov 16;14:456. doi: 10.1186/s12936-015-0986-7 (PMC4647797; doi:10.1186/s12936-015-0986-7)
Supplement: Supplementary file 1 — 10.1186/s12936-015-0986-7 Prevalence of Plasmodium infection by age group and setting, Bata district, Equatorial Guinea, June – August 2013. [file 12936_2015_986_MOESM1_ESM.xlsx]

## Sheet: Hoja1
	Additional table 1. Prevalence of Plasmodium infection by age group and setting, Bata district, Equatorial Guinea, June – August 2013.
	Age group	Total (n = 1,727)		Urban settings (n = 1,031)		Rural settings (n = 696)		p value
		%	(95% CI)	%	(95% CI)	%	(95% CI)
	<=12 months	25.4	(21.4-29.9)	15.4	(11.4-20.1)	46.2	(37.7-54.8)	<0.001
	13 months-5 years	49.1	(44.8-53.4)	37.5	(32.3-42.9)	67.9	(61.1-74.1)	<0.001
	6-15 years	63.4	(59.1-67.4)	54.1	(48.4-59.7)	75.6	(69.5-80.7)	<0.001
	>15 years	27	(22.3-32.2)	20.6	(14.9-27.7)	33.6	(26.5-41.5)	0.014
	Total	44	(41.7-46.4)	33.9	(31.1-36.9)	58.9	(55.2-62.5)	<0.001
